# Supplementary material for: Profile of the bile acid FXR-FGF15 pathway in the glucolipid metabolism disorder of diabetic mice suffering from chronic stress
Source: PeerJ. 2023 Nov 15;11:e16407. doi: 10.7717/peerj.16407 (PMC10656902; doi:10.7717/peerj.16407)
Supplement: Figure S1 [file peerj-11-16407-s004.zip]

Archive with 12 entries (6 files):
- Figure 1/
- Figure 1/Behavial tests/
- Figure 1/Behavial tests/Forced swimming test/
- Figure 1/Behavial tests/Forced swimming test/Forced swimming test.xlsx
- Figure 1/Behavial tests/Open field test/
- Figure 1/Behavial tests/Open field test/Open field test.xlsx
- Figure 1/Behavial tests/Open field test/Tracking map.tif
- Figure 1/Behavial tests/Sucrose preference test/
- Figure 1/Behavial tests/Sucrose preference test/Sucrose preference rate(%).xlsx
- Figure 1/Behavial tests/Tail suspension test/
- Figure 1/Behavial tests/Tail suspension test/Tail suspention test.xlsx
- Figure 1/Model establishment.tif
