# Supplementary material for: Profile of the bile acid FXR-FGF15 pathway in the glucolipid metabolism disorder of diabetic mice suffering from chronic stress
Source: PeerJ. 2023 Nov 15;11:e16407. doi: 10.7717/peerj.16407 (PMC10656902; doi:10.7717/peerj.16407)
Supplement: Figure S1 [file peerj-11-16407-s004.zip › Figure 1/Behavial tests/Forced swimming test/Forced swimming test.xlsx]

## Sheet: Forced swimming test
					Type	Start time(s)	End time(s)	Total time(s)	Immobility time(s)	Immobility times
					Control	60.00	300.00	240.00	34.97	14.00
					Control	60.00	300.00	240.00	0.00	0.00
					Control	60.00	300.00	240.00	14.08	7.00
					Control	60.00	300.00	240.00	14.00	6.00
					Control	60.00	299.98	239.98	16.96	11.00
					Control	60.00	299.98	239.98	10.26	5.00
					Control	60.00	299.98	239.98	45.89	16.00
					Control	60.00	300.00	240.00	9.98	4.00
					Control	60.00	299.98	239.98	39.07	11.00
					Control	60.00	299.98	239.98	22.11	10.00
					CUMS	60.00	300.00	240.00	96.77	42.00
					CUMS	60.00	300.00	240.00	62.31	17.00
					CUMS	60.00	299.98	239.98	88.94	27.00
					CUMS	60.00	299.98	239.98	73.41	24.00
					CUMS	60.00	300.00	240.00	87.02	38.00
					CUMS	60.00	299.98	239.98	36.95	12.00
					CUMS	60.00	299.98	239.98	83.05	38.00
					CUMS	60.00	300.00	240.00	71.68	25.00
					CUMS	60.00	299.98	239.98	49.78	12.00
					CUMS	60.00	300.00	240.00	72.54	22.00
					T2DM	60.00	300.00	240.00	6.23	4.00
					T2DM	60.00	299.98	239.98	26.67	11.00
					T2DM	60.00	299.98	239.98	30.00	15.00
					T2DM	60.00	299.98	239.98	0.00	0.00
					T2DM	60.00	300.00	240.00	56.61	20.00
					T2DM	60.00	299.98	239.98	1.10	1.00
					T2DM	60.00	299.98	239.98	15.23	5.00
					T2DM	60.00	300.00	240.00	2.54	1.00
					T2DM	60.00	299.98	239.98	32.90	11.00
					T2DM	60.00	300.00	240.00	1.84	1.00
					T2DM+CUMS	60.00	300.00	240.00	65.84	31.00
					T2DM+CUMS	60.00	300.00	240.00	35.81	21.00
					T2DM+CUMS	60.00	299.98	239.98	88.92	48.00
					T2DM+CUMS	60.00	299.98	239.98	100.74	48.00
					T2DM+CUMS	60.00	299.98	239.98	59.23	18.00
					T2DM+CUMS	60.00	299.98	239.98	64.90	23.00
					T2DM+CUMS	60.00	300.00	240.00	78.17	26.00
					T2DM+CUMS	60.00	299.98	239.98	61.60	20.00
					T2DM+CUMS	60.00	299.98	239.98	125.71	28.00
					T2DM+CUMS	60.00	300.00	240.00	145.15	49.00
