# Supplementary material for: Profile of the bile acid FXR-FGF15 pathway in the glucolipid metabolism disorder of diabetic mice suffering from chronic stress
Source: PeerJ. 2023 Nov 15;11:e16407. doi: 10.7717/peerj.16407 (PMC10656902; doi:10.7717/peerj.16407)
Supplement: Figure S1 [file peerj-11-16407-s004.zip › Figure 1/Behavial tests/Open field test/Open field test.xlsx]

## Sheet: central durations and distance
			Type	Distance(CM)	Duration(s)	Times
			Control	395.62	45.85	24.00
			Control	231.7	19.82	9.00
			Control	363.54	35.12	12.00
			Control	270.51	29.38	10.00
			Control	393.35	66.59	14.00
			Control	565.08	64.05	22.00
			Control	374.03	47.07	20.00
			Control	250.17	11.70	14.00
			Control	312.17	58.86	20.00
			Control	258.28	26.08	10.00
			Type	Distance(CM)	Duration(s)	Times
			CUMS	303.18	20.45	15.00
			CUMS	132.15	7.74	9.00
			CUMS	0	0.00	0.00
			CUMS	208.96	8.89	13.00
			CUMS	112.29	13.34	5.00
			CUMS	118.15	8.06	8.00
			CUMS	143.24	8.90	13.00
			CUMS	244.77	24.31	18.00
			CUMS	76.51	3.70	4.00
			CUMS	268.86	10.64	13.00
			Type	Distance(CM)	Duration(s)	Times
			T2DM	362.6	46.51	19.00
			T2DM	377.88	46.40	13.00
			T2DM	681.51	42.11	27.00
			T2DM	260.25	16.93	9.00
			T2DM	534.31	45.25	24.00
			T2DM	276.28	41.14	15.00
			T2DM	207.46	19.36	8.00
			T2DM	213.2	24.75	13.00
			T2DM	313.21	38.37	12.00
			T2DM	211.08	31.52	13.00
			Type	Distance(CM)	Duration(s)	Times
			T2DM+CUMS	106.22	10.74	5.00
			T2DM+CUMS	139.21	6.16	9.00
			T2DM+CUMS	43.31	2.21	3.00
			T2DM+CUMS	118.14	11.87	6.00
			T2DM+CUMS	175.57	11.01	7.00
			T2DM+CUMS	185.35	14.40	8.00
			T2DM+CUMS	147.15	6.30	8.00
			T2DM+CUMS	83.75	5.59	3.00
			T2DM+CUMS	79.35	8.54	4.00
			T2DM+CUMS	139.68	7.41	7.00

## Sheet: total distance
					Type	Total distance(cm)
					Control	1716.05
					Control	1496.46
					Control	1718.18
					Control	1951.04
					Control	1475.19
					Control	2030.2
					Control	1644.19
					Control	1439.93
					Control	1271.79
					Control	1304.08
					Type	Total distance(cm)
					CUMS	1803.43
					CUMS	1537.51
					CUMS	1380.78
					CUMS	714.24
					CUMS	1799.73
					CUMS	1436.04
					CUMS	1592.94
					CUMS	1520.29
					CUMS	1653.63
					CUMS	1784.58
					Type	Total distance(cm)
					T2DM	1770.29
					T2DM	1511.11
					T2DM	1530.32
					T2DM	1710.01
					T2DM	2737.54
					T2DM	1544.03
					T2DM	1941.61
					T2DM	1410.98
					T2DM	1614.77
					T2DM	1798.23
					Type	Total distance(cm)
					T2DM+CUMS	1505.8
					T2DM+CUMS	1154.62
					T2DM+CUMS	908.98
					T2DM+CUMS	1428.74
					T2DM+CUMS	1577.73
					T2DM+CUMS	1783.3
					T2DM+CUMS	1355.89
					T2DM+CUMS	1141.93
					T2DM+CUMS	1389.51
					T2DM+CUMS	1677.72
