# Supplementary material for: Profile of the bile acid FXR-FGF15 pathway in the glucolipid metabolism disorder of diabetic mice suffering from chronic stress
Source: PeerJ. 2023 Nov 15;11:e16407. doi: 10.7717/peerj.16407 (PMC10656902; doi:10.7717/peerj.16407)
Supplement: Figure S1 [file peerj-11-16407-s004.zip › Figure 1/Behavial tests/Tail suspension test/Tail suspention test.xlsx]

## Sheet: Tail suspention test
		Type	Total time(s)	Immobility time(s)	Immobility times
		Control	239.98	10.34	6.00
		Control	240.00	2.22	1.00
		Control	240.00	10.54	4.00
		Control	240.00	21.17	5.00
		Control	239.98	0	0.00
		Control	240.00	18.69	3.00
		Control	239.98	2.58	1.00
		Control	239.98	32.06	3.00
		Control	239.98	14.62	2.00
		Control	239.98	12.82	2.00
		CUMS	239.98	89.17	9.00
		CUMS	239.98	88.7	26.00
		CUMS	240.00	87.84	9.00
		CUMS	240.00	43.47	11.00
		CUMS	240.00	38.94	2.00
		CUMS	240.00	137.68	22.00
		CUMS	239.98	80.77	12.00
		CUMS	240.00	123.12	13.00
		CUMS	239.98	46.22	8.00
		CUMS	239.98	52.26	7.00
		T2DM	239.98	3.78	2.00
		T2DM	240.00	23.44	4.00
		T2DM	240.00	8.54	2.00
		T2DM	240.00	0	0.00
		T2DM	240.00	29.54	6.00
		T2DM	239.98	26.27	9.00
		T2DM	239.98	8.11	4.00
		T2DM	239.98	0	0.00
		T2DM	239.98	0	0.00
		T2DM	239.98	28.66	3.00
		T2DM+CUMS	239.98	64.61	9.00
		T2DM+CUMS	240.00	49.25	7.00
		T2DM+CUMS	240.00	48.22	6.00
		T2DM+CUMS	239.98	36.19	7.00
		T2DM+CUMS	240.00	47.25	27.00
		T2DM+CUMS	240.00	65.15	9.00
		T2DM+CUMS	239.98	137.66	15.00
		T2DM+CUMS	239.98	64.02	4.00
		T2DM+CUMS	239.98	133.68	17.00
		T2DM+CUMS	239.98	150.29	35.00
