# Supplementary material for: Profile of the bile acid FXR-FGF15 pathway in the glucolipid metabolism disorder of diabetic mice suffering from chronic stress
Source: PeerJ. 2023 Nov 15;11:e16407. doi: 10.7717/peerj.16407 (PMC10656902; doi:10.7717/peerj.16407)
Supplement: Figure S2 [file peerj-11-16407-s005.zip]

Archive with 4 entries (3 files):
- Figure 2/Blood lipids.xlsx
- Figure 2/Body weight+Blood glucose.xlsx
- Figure 2/GHbA1c.xlsx
- Figure 2/
