# Supplementary material for: Profile of the bile acid FXR-FGF15 pathway in the glucolipid metabolism disorder of diabetic mice suffering from chronic stress
Source: PeerJ. 2023 Nov 15;11:e16407. doi: 10.7717/peerj.16407 (PMC10656902; doi:10.7717/peerj.16407)
Supplement: Figure S2 [file peerj-11-16407-s005.zip › Figure 2/Blood lipids.xlsx]

## Sheet: Blood lipids
			TG	CHO	HDL	LDL	NEFA
		Control	0.71	2.64	2.67	0.63	0.6
			0.53	2.88	2.28	0.6	0.58
			0.72	2.2	2.21	0.48	0.62
			0.7	2.9	2.18	0.6	0.6
			0.75	2.5	2.06	0.46	0.59
			0.74	2.75	2.83	0.67	0.53
			0.78	2.89	2.5	0.44	0.51
			0.6	2.3	2.36	0.69	0.53
			0.77	2.24	2.45	0.5	0.51
			0.6	2.35	2.49	0.55	0.49
		CUMS	TG	CHO	HDL	LDL	NEFA
			0.57	2.9	2.24	0.74	0.4
			0.78	2.68	1.9	0.84	0.7
			0.54	3.51	1.82	0.53	0.64
			0.64	2.42	2.32	0.69	0.59
			0.57	3.34	2.05	0.71	0.72
			0.62	2.59	2.11	0.53	0.54
			0.76	2.83	2.11	0.68	0.75
			0.72	2.66	1.95	0.58	0.42
			0.74	2.96	2.23	0.63	0.47
			1.13	2.43	1.99	0.64	0.53
		T2DM	TG	CHO	HDL	LDL	NEFA
			0.65	5.42	4.37	1.53	1.1
			0.91	5.56	4.03	0.99	0.64
			0.59	4.59	4.05	1.27	0.89
			0.69	4.82	3.95	1.27	0.59
			0.82	4.87	3.9	1.35	0.63
			0.52	5.5	3.99	1.58	0.62
			0.49	5.87	4.74	1.19	0.68
			1.65	4.81	3.97	1.15	0.58
			0.79	4.05	5.24	1.23	0.79
			1	4.66	4.33	1.47	0.96
		T2DM+CUMS	TG	CHO	HDL	LDL	NEFA
			0.82	4.71	4.06	1.28	0.77
			0.86	5.51	3.78	1.31	1.92
			0.9	5.12	3.97	1.58	0.99
			1.04	5.36	4.26	1.47	1.04
			1.59	6.13	3.67	1.58	1.24
			1.01	5.24	3.43	1.82	0.91
			0.99	5.92	4.19	1.68	0.76
			1.53	5.63	4.22	1.73	1.27
			1.56	5.86	3.95	1.71	1.07
			1.42	6.43	4.38	2.17	1.08
