# Supplementary material for: Profile of the bile acid FXR-FGF15 pathway in the glucolipid metabolism disorder of diabetic mice suffering from chronic stress
Source: PeerJ. 2023 Nov 15;11:e16407. doi: 10.7717/peerj.16407 (PMC10656902; doi:10.7717/peerj.16407)
Supplement: Figure S3 [file peerj-11-16407-s006.zip]

Archive with 11 entries (9 files):
- Figure 3/
- Figure 3/Insulin.xlsx
- Figure 3/pancreas HE/
- Figure 3/pancreas HE/CUMS pancreas HE_20.00X_20221227092422.jpg
- Figure 3/pancreas HE/CUMS pancreas HE_40.00X_20221227092434.jpg
- Figure 3/pancreas HE/Control pancreas HE_20.00X_20221227092332.jpg
- Figure 3/pancreas HE/Control pancreas HE_40.00X_20221227092359.jpg
- Figure 3/pancreas HE/T2DM pancreas HE_20.00X_20221227093514.jpg
- Figure 3/pancreas HE/T2DM pancreas HE_40.00X_20221227093525.jpg
- Figure 3/pancreas HE/T2DM+CUMS pancreas HE_20.00X_20221227094127.jpg
- Figure 3/pancreas HE/T2DM+CUMS pancreas HE_40.00X_20221227094148.jpg
