# Supplementary material for: Profile of the bile acid FXR-FGF15 pathway in the glucolipid metabolism disorder of diabetic mice suffering from chronic stress
Source: PeerJ. 2023 Nov 15;11:e16407. doi: 10.7717/peerj.16407 (PMC10656902; doi:10.7717/peerj.16407)
Supplement: Figure S4 [file peerj-11-16407-s007.zip]

Archive with 38 entries (35 files):
- Figure 4/
- Figure 4/Liver HE/
- Figure 4/Liver HE/CUMS liver_10.00X_20230227115028.jpg
- Figure 4/Liver HE/CUMS liver_10.00X_20230227115101.jpg
- Figure 4/Liver HE/CUMS liver_10.00X_20230227115111.jpg
- Figure 4/Liver HE/CUMS liver_10.00X_20230227115159.jpg
- Figure 4/Liver HE/Control liver_10.00X_20230227115411.jpg
- Figure 4/Liver HE/Control liver_10.00X_20230227115447.jpg
- Figure 4/Liver HE/Control liver_10.00X_20230227115516.jpg
- Figure 4/Liver HE/DCD45 liver_10.00X_20230227115734.jpg
- Figure 4/Liver HE/T2DM liver_10.00X_20230227115546.jpg
- Figure 4/Liver HE/T2DM liver_10.00X_20230227115613.jpg
- Figure 4/Liver HE/T2DM liver_10.00X_20230227115632.jpg
- Figure 4/Liver HE/T2DM+CUMS liver_10.00X_20230227115711.jpg
- Figure 4/Liver HE/T2DM+CUMS liver_10.00X_20230227115800.jpg
- Figure 4/Liver HE/T2DM+CUMS liver_10.00X_20230227115828.jpg
- Figure 4/Liver HE/T2DM+CUMS liver_10.00X_20230227115855.jpg
- Figure 4/Liver function.xlsx
- Figure 4/Liver oil red O/
- Figure 4/Liver oil red O/CUMS 1liver_10.0x.jpg
- Figure 4/Liver oil red O/CUMS 2liver_10.0x.jpg
- Figure 4/Liver oil red O/CUMS 3liver_10.0x.jpg
- Figure 4/Liver oil red O/CUMS 4liver_10.0x.jpg
- Figure 4/Liver oil red O/Control 1liver_10.0x.jpg
- Figure 4/Liver oil red O/Control 2liver_10.0x.jpg
- Figure 4/Liver oil red O/Control 3liver_10.0x.jpg
- Figure 4/Liver oil red O/T2DM 1liver_10.0x.jpg
- Figure 4/Liver oil red O/T2DM 2liver_10.0x.jpg
- Figure 4/Liver oil red O/T2DM 3liver_10.0x.jpg
- Figure 4/Liver oil red O/T2DM+CUMS 1liver_10.0x.jpg
- Figure 4/Liver oil red O/T2DM+CUMS 2liver_10.0x.jpg
- Figure 4/Liver oil red O/T2DM+CUMS 3liver_10.0x.jpg
- Figure 4/Liver oil red O/T2DM+CUMS 5liver_10.0x.jpg
- Figure 4/Liver oil red O/T2DM+CUMS 7liver_10.0x.jpg
- Figure 4/Liver-body weight.xlsx
- Figure 4/Lobular inflammation score.txt
- Figure 4/Steatosis score.txt
- Figure 4/Total bile acid.xlsx
