# Supplementary material for: Profile of the bile acid FXR-FGF15 pathway in the glucolipid metabolism disorder of diabetic mice suffering from chronic stress
Source: PeerJ. 2023 Nov 15;11:e16407. doi: 10.7717/peerj.16407 (PMC10656902; doi:10.7717/peerj.16407)
Supplement: Figure S4 [file peerj-11-16407-s007.zip › Figure 4/Liver function.xlsx]

## Sheet: Liver function
			AST	ALT
		Control	86	27
			75	24
			103	28
			102	26
			88	27
			95	26
			93	25
			85	24
			44	21
			49	27
		CUMS	AST	ALT
			94	35
			78	38
			167	60
			117	40
			84	28
			107	44
			107	33
			144	48
			78	34
			98	44
		T2DM	AST	ALT
			149	90
			136	55
			95	59
			155	41
			120	75
			131	75
			128	80
			79	87
			96	75
			102	49
		T2DM+CUMS	AST	ALT
			109	62
			201	108
			110	101
			205	80
			150	51
			126	105
			113	63
			216	97
			243	64
			167	79
