# Supplementary material for: Profile of the bile acid FXR-FGF15 pathway in the glucolipid metabolism disorder of diabetic mice suffering from chronic stress
Source: PeerJ. 2023 Nov 15;11:e16407. doi: 10.7717/peerj.16407 (PMC10656902; doi:10.7717/peerj.16407)
Supplement: Figure S4 [file peerj-11-16407-s007.zip › Figure 4/Lobular inflammation score.txt]

Lobular inflammation score（0-2）：
Control4：0
Control6：0
Control10：0

CUMS13：0
CUMS19：0
CUMS26：0
CUMS73：1

T2DM32：2
T2DM33：1
T2DM36：2

T2DM+CUMS38：1
T2DM+CUMS45：2
T2DM+CUMS56：2
T2DM+CUMS57：2
T2DM+CUMS68：1
