# Supplementary material for: Profile of the bile acid FXR-FGF15 pathway in the glucolipid metabolism disorder of diabetic mice suffering from chronic stress
Source: PeerJ. 2023 Nov 15;11:e16407. doi: 10.7717/peerj.16407 (PMC10656902; doi:10.7717/peerj.16407)
Supplement: Figure S4 [file peerj-11-16407-s007.zip › Figure 4/Total bile acid.xlsx]

## Sheet: TBA
						Control	CUMS	T2DM	T2DM+CUMS
						1.58	1.56	2.46	2.17
						1.59	2.1	1.85	7.84
						1.49	2.18	2.79	1.8
						1.35	1.43	1.99	1.4
						1.54	1.72	2.38	2
						1.84	1.53	2.23	2.4
						1.56	2.13	1.77	2.1
						1.4	2.25	2.61	2.3
						1.31	1.31	2.92	1.9
						1.87	1.66	2.12	2.3
