# Supplementary material for: Profile of the bile acid FXR-FGF15 pathway in the glucolipid metabolism disorder of diabetic mice suffering from chronic stress
Source: PeerJ. 2023 Nov 15;11:e16407. doi: 10.7717/peerj.16407 (PMC10656902; doi:10.7717/peerj.16407)
Supplement: Figure S5 [file peerj-11-16407-s008.zip]

Archive with 79 entries (63 files):
- Figure 5/
- Figure 5/FXR&FGF15 mRNA/
- Figure 5/FXR&FGF15 mRNA/FXR-FGF15 mRNA.xlsx
- Figure 5/FXR&FGF15 protein/
- Figure 5/FXR&FGF15 protein/1/
- Figure 5/FXR&FGF15 protein/1/12.5%-ILEUM-FGF15-2-1.Tif
- Figure 5/FXR&FGF15 protein/1/12.5%-ILEUM-FGF15-2.Tif
- Figure 5/FXR&FGF15 protein/1/12.5%-ILEUM-FXR-2-1.Tif
- Figure 5/FXR&FGF15 protein/1/12.5%-ILEUM-FXR-2.Tif
- Figure 5/FXR&FGF15 protein/1/12.5%-ILEUM-GAPDH-2-1.Tif
- Figure 5/FXR&FGF15 protein/1/12.5%-ILEUM-GAPDH-2.Tif
- Figure 5/FXR&FGF15 protein/1/12.5%-ILEUM-GAPDH-FXR-FGF15-2-1.Tif
- Figure 5/FXR&FGF15 protein/1/12.5%-ILEUM-GAPDH-FXR-FGF15-2.Tif
- Figure 5/FXR&FGF15 protein/2/
- Figure 5/FXR&FGF15 protein/2/12%-ILEUM-ALL-1-1.Tif
- Figure 5/FXR&FGF15 protein/2/12%-ILEUM-ALL-1.Tif
- Figure 5/FXR&FGF15 protein/2/12%-ILEUM-ALL-11-1-120S.Tif
- Figure 5/FXR&FGF15 protein/2/12%-ILEUM-ALL-11.Tif
- Figure 5/FXR&FGF15 protein/2/12%-ILEUM-FGF15-1-1.Tif
- Figure 5/FXR&FGF15 protein/2/12%-ILEUM-FGF15-1.Tif
- Figure 5/FXR&FGF15 protein/2/12%-ILEUM-FXR-1-1.Tif
- Figure 5/FXR&FGF15 protein/2/12%-ILEUM-FXR-1.Tif
- Figure 5/FXR&FGF15 protein/2/12%-ILEUM-GAPDH-1-1.Tif
- Figure 5/FXR&FGF15 protein/2/12%-ILEUM-GAPDH-1.Tif
- Figure 5/FXR&FGF15 protein/3/
- Figure 5/FXR&FGF15 protein/3/12%-ILEUM-ALL-2-1.Tif
- Figure 5/FXR&FGF15 protein/3/12%-ILEUM-ALL-2.Tif
- Figure 5/FXR&FGF15 protein/3/12%-ILEUM-ALL-22-1-10S.Tif
- Figure 5/FXR&FGF15 protein/3/12%-ILEUM-ALL-22.Tif
- Figure 5/FXR&FGF15 protein/3/12%-ILEUM-FGF15-2-1.Tif
- Figure 5/FXR&FGF15 protein/3/12%-ILEUM-FGF15-2.Tif
- Figure 5/FXR&FGF15 protein/3/12%-ILEUM-FXR-2-1.Tif
- Figure 5/FXR&FGF15 protein/3/12%-ILEUM-FXR-2.Tif
- Figure 5/FXR&FGF15 protein/3/12%-ILEUM-GAPDH-2-1.Tif
- Figure 5/FXR&FGF15 protein/3/12%-ILEUM-GAPDH-2.Tif
- Figure 5/FXR&SHP mRNA/
- Figure 5/FXR&SHP mRNA/FXR-SHP mRNA.xlsx
- Figure 5/FXR&SHP protein/
- Figure 5/FXR&SHP protein/Liver-FXR-GAPDH/
- Figure 5/FXR&SHP protein/Liver-FXR-GAPDH/1/
- Figure 5/FXR&SHP protein/Liver-FXR-GAPDH/1/LIVER-12.5%-FXR-1-1.Tif
- Figure 5/FXR&SHP protein/Liver-FXR-GAPDH/1/LIVER-12.5%-FXR-1.Tif
- Figure 5/FXR&SHP protein/Liver-FXR-GAPDH/1/LIVER-12.5%-GAPDH-1-1.Tif
- Figure 5/FXR&SHP protein/Liver-FXR-GAPDH/1/LIVER-12.5%-GAPDH-1.Tif
- Figure 5/FXR&SHP protein/Liver-FXR-GAPDH/1/LIVER-12.5%-GAPDH-FXR-1-1.Tif
- Figure 5/FXR&SHP protein/Liver-FXR-GAPDH/1/LIVER-12.5%-GAPDH-FXR-1.Tif
- Figure 5/FXR&SHP protein/Liver-FXR-GAPDH/2/
- Figure 5/FXR&SHP protein/Liver-FXR-GAPDH/2/LIVER-12.5%-FXR-2-1.Tif
- Figure 5/FXR&SHP protein/Liver-FXR-GAPDH/2/LIVER-12.5%-FXR-2.Tif
- Figure 5/FXR&SHP protein/Liver-FXR-GAPDH/2/LIVER-12.5%-GAPDH-2-1.Tif
- Figure 5/FXR&SHP protein/Liver-FXR-GAPDH/2/LIVER-12.5%-GAPDH-2.Tif
- Figure 5/FXR&SHP protein/Liver-FXR-GAPDH/2/LIVER-12.5%-GAPDH-FXR-2-1-0918-full.Tif
- Figure 5/FXR&SHP protein/Liver-FXR-GAPDH/3/
- Figure 5/FXR&SHP protein/Liver-FXR-GAPDH/3/LIVER-12.5%-GAPDH-1-1.Tif
- Figure 5/FXR&SHP protein/Liver-FXR-GAPDH/3/LIVER-12.5%-GAPDH-1.Tif
- Figure 5/FXR&SHP protein/Liver-FXR-GAPDH/3/LIVER-12.5%-GAPDH-FXR-1-1-full.Tif
- Figure 5/FXR&SHP protein/Liver-FXR-GAPDH/3/LIVER-12.5%-GAPDH-FXR-1-1.Tif
- Figure 5/FXR&SHP protein/Liver-FXR-GAPDH/3/LIVER-12.5%-GAPDH-FXR-1.Tif
- Figure 5/FXR&SHP protein/Liver-SHP-actin/
- Figure 5/FXR&SHP protein/Liver-SHP-actin/1/
- Figure 5/FXR&SHP protein/Liver-SHP-actin/1/12%-LIVER-ACTB-2-1.Tif
- Figure 5/FXR&SHP protein/Liver-SHP-actin/1/12%-LIVER-ACTB-2.Tif
- Figure 5/FXR&SHP protein/Liver-SHP-actin/1/12%-LIVER-ACTB-SHP-2-1.Tif
- Figure 5/FXR&SHP protein/Liver-SHP-actin/1/12%-LIVER-ACTB-SHP-2.Tif
- Figure 5/FXR&SHP protein/Liver-SHP-actin/1/12%-LIVER-SHP-2-1.Tif
- Figure 5/FXR&SHP protein/Liver-SHP-actin/1/12%-LIVER-SHP-2.Tif
- Figure 5/FXR&SHP protein/Liver-SHP-actin/2/
- Figure 5/FXR&SHP protein/Liver-SHP-actin/2/12%-LIVER-ACTB-2-1.Tif
- Figure 5/FXR&SHP protein/Liver-SHP-actin/2/12%-LIVER-ACTB-2.Tif
- Figure 5/FXR&SHP protein/Liver-SHP-actin/2/12%-LIVER-ACTB-SHP-2-1.Tif
- Figure 5/FXR&SHP protein/Liver-SHP-actin/2/12%-LIVER-ACTB-SHP-2.Tif
- Figure 5/FXR&SHP protein/Liver-SHP-actin/2/12%-LIVER-SHP-2-1.Tif
- Figure 5/FXR&SHP protein/Liver-SHP-actin/2/12%-LIVER-SHP-2.Tif
- Figure 5/FXR&SHP protein/Liver-SHP-actin/3/
- Figure 5/FXR&SHP protein/Liver-SHP-actin/3/12.5%-LIVER-ACTB-2-1.Tif
- Figure 5/FXR&SHP protein/Liver-SHP-actin/3/12.5%-LIVER-ACTB-2.Tif
- Figure 5/FXR&SHP protein/Liver-SHP-actin/3/12.5%-LIVER-SHP-2-1.Tif
- Figure 5/FXR&SHP protein/Liver-SHP-actin/3/12.5%-LIVER-SHP-2.Tif
- Figure 5/gray value.xlsx
