# Supplementary material for: Profile of the bile acid FXR-FGF15 pathway in the glucolipid metabolism disorder of diabetic mice suffering from chronic stress
Source: PeerJ. 2023 Nov 15;11:e16407. doi: 10.7717/peerj.16407 (PMC10656902; doi:10.7717/peerj.16407)
Supplement: Figure S5 [file peerj-11-16407-s008.zip › Figure 5/FXR&SHP mRNA/FXR-SHP mRNA.xlsx]

## Sheet: FXR
	ACTB	FXR	SHP	ACTB	FXR	∆Ct	control ∆Ct mean	∆∆Ct	2（-∆∆Ct）	SHP	∆Ct	control ∆Ct mean	∆∆Ct	2（-∆∆Ct）
T2DM	16.343	19.7089		16.2631	19.657	3.39396	3.20875	0.185212	0.87952	#DIV/0!	#DIV/0!	#DIV/0!	#DIV/0!	#DIV/0!
	16.2622	19.6172
	16.184	19.645
T2DM	17.424	20.4256		17.355	20.3216	2.96657		-0.242185	1.18278	#DIV/0!	#DIV/0!		#DIV/0!	#DIV/0!
	17.2841	20.1685
	17.3569	20.3707
T2DM	17.5404	20.7564		17.4781	20.7438	3.26573		0.0569729	0.961279	#DIV/0!	#DIV/0!		#DIV/0!	#DIV/0!
	17.4488	20.772
	17.445	20.703
T2DM+CUMS	17.9292	21.7696		17.9346	21.7497	3.81513		0.606375	0.656845	#DIV/0!	#DIV/0!		#DIV/0!	#DIV/0!
	18.0336	21.7837
	17.8409	21.6959
T2DM+CUMS	17.2861	20.186		17.1021	20.1399	3.03782		-0.170938	1.12579	#DIV/0!	#DIV/0!		#DIV/0!	#DIV/0!
	17.0042	20.1287
	17.0161	20.1051
T2DM+CUMS	17.0782	20.3311		17.1444	20.4717	3.32727		0.118519	0.921133	#DIV/0!	#DIV/0!		#DIV/0!	#DIV/0!
	17.1793	20.7481
	17.1757	20.3358

## Sheet: SHP
	ACTB	FXR	SHP	ACTB	FXR	∆Ct	control ∆Ct mean	∆∆Ct	2（-∆∆Ct）	SHP	∆Ct	control ∆Ct mean	∆∆Ct	2（-∆∆Ct）
T2DM	16.5581		22.744	16.5176	#DIV/0!	#DIV/0!	#DIV/0!	#DIV/0!	#DIV/0!	22.5866	6.06901	5.66927	0.399739	0.757995
	16.5432		22.4294
	16.4515		22.5865
T2DM	17.6738		23.3688	17.5752	#DIV/0!	#DIV/0!		#DIV/0!	#DIV/0!	23.3446	5.76943		0.100153	0.932934
	17.55		23.3374
	17.5016		23.3276
T2DM	17.7129		22.7312	17.5443	#DIV/0!	#DIV/0!		#DIV/0!	#DIV/0!	22.7137	5.16938		-0.499892	1.41411
	17.3968		22.7179
	17.5232		22.692
T2DM+CUMS	18.0658		23.2627	18.0857	#DIV/0!	#DIV/0!		#DIV/0!	#DIV/0!	23.2531	5.16743		-0.501844	1.41602
	18.1168		23.3726
	18.0743		23.124
T2DM+CUMS	17.3809		22.6063	17.1819	#DIV/0!	#DIV/0!		#DIV/0!	#DIV/0!	22.5958	5.41394		-0.255333	1.19361
	17.0547		22.5868
	17.1101		22.5944
T2DM+CUMS	17.2286		22.8784	17.2566	#DIV/0!	#DIV/0!		#DIV/0!	#DIV/0!	22.8441	5.58748		-0.0817975	1.05834
	17.2901		22.8109
	17.2512		22.8431
