# Supplementary material for: Profile of the bile acid FXR-FGF15 pathway in the glucolipid metabolism disorder of diabetic mice suffering from chronic stress
Source: PeerJ. 2023 Nov 15;11:e16407. doi: 10.7717/peerj.16407 (PMC10656902; doi:10.7717/peerj.16407)
Supplement: Figure S5 [file peerj-11-16407-s008.zip › Figure 5/gray value.xlsx]

## Sheet: FXR-liver
		FXR	1	147901
			2	164734
			3	109542		0.95027	0.774405	1.2271
			4	66555		0.845661		1.09201
			5	31443		0.527283		0.680888
			6	122829		0.305445		0.394426
						0.140396		0.181295
		GAPDH	1	155641		0.393676		0.50836
			2	194799
			3	207748
			4	217895
			5	223960
			6	312005

## Sheet: SHP-liver
					SHP	1	136403		1.11308	1.44322	0.771246
						2	208031		1.55703		1.07886
						3	193997		1.65955		1.1499
						4	203863		1.44739		1.00289
						5	270270		1.68527		1.16772
						6	249291		1.8981		1.31519
					ACTB	1	122546
						2	133608
						3	116897
						4	140849
						5	160372
						6	131337

## Sheet: FXR-FGF15-ileum
				FGF15	1	14986		0.106112	0.316505	0.335262
					2	108223		0.544611		1.7207
					3	47144		0.298792		0.944035
					4	58841		0.25241		0.79749
					5	28709		0.149363		0.471912
					6	22427		0.111519		0.352345
				FXR	1	199172		1.41029	0.584542	2.41264
					2	62480		0.314419		0.537889
					3	4563		0.0289196		0.0494741
					4	4751		0.0203803		0.0348655
					5	7377		0.0383799		0.0656581
					6	94611		0.470456		0.804828
				GAPDH	1	141228
					2	198716
					3	157782
					4	233117
					5	192210
					6	201105
